# Supplementary material for: Increased Expression of PcG Protein YY1 Negatively Regulates B Cell Development while Allowing Accumulation of Myeloid Cells and LT-HSC Cells
Source: PLoS One. 2012 Jan 23;7(1):e30656. doi: 10.1371/journal.pone.0030656 (PMC3264595; doi:10.1371/journal.pone.0030656)
Supplement: Table S3 — Microarray. (XLS) [file pone.0030656.s007.xls]

## Sheet: Sheet1
Gene Symbol	Gene Title	Representative Public ID	Fold change
Synpo2l	synaptopodin 2-like	AK004253	55.7152
2310002L09Rik	RIKEN cDNA 2310002L09 gene	AK009124	36.7583
---	Transcribed locus	T25652	36.7583
---	Transcribed locus	BB104484	29.8571
4921504P05Rik	RIKEN cDNA 4921504P05 gene	AK014814	27.8576
Tmem38a	transmembrane protein 38a	BC014728	27.8576
1700021K02Rik	RIKEN cDNA 1700021K02 gene	AF257503	25.9921
2810049E08Rik	RIKEN cDNA 2810049E08 gene	AK012929	25.9921
Pfpl	Pore forming protein-like	AW541906	21.1121
Tanc2	Tetratricopeptide repeat, ankyrin repeat and coiled-coil containing 2	BB520952	21.1121
Itm2b	Integral membrane protein 2B	BM250494	18.3792
1810011H11Rik	RIKEN cDNA 1810011H11 gene	AK014636	18.3792
Fbxl7	F-box and leucine-rich repeat protein 7	BI499709	17.1484
A930031D07Rik	RIKEN cDNA A930031D07 gene	AI426503	16
Creg2	cellular repressor of E1A-stimulated genes 2	AV338277	14.9285
Sez6l2	seizure related 6 homolog like 2	BC011475	13.9288
Zfp406	zinc finger protein 406	AV165539	13.9288
Gata4	GATA binding protein 4	BG075835	12.996
4933424G06Rik	RIKEN cDNA 4933424G06 gene	AK016893	12.996
Prkcc	protein kinase C, gamma	BM215011	12.996
2900018N21Rik	RIKEN cDNA 2900018N21 gene	AK013552	12.1257
Akr1c14	aldo-keto reductase family 1, member C14	NM_134072	12.1257
Cdh18 /// B230220E17Rik	cadherin 18 /// RIKEN cDNA B230220E17 gene	BG069814	12.1257
---	---	AV271124	11.3137
---	---	AW146046	11.3137
---	Transcribed locus	BE980173	11.3137
AI428795	expressed sequence AI428795	AW492543	11.3137
LOC675709	similar to Beta-1,4-galactosyltransferase 6 (Beta-1,4-GalTase 6) (Beta4Gal-T6) (b4Gal-T6) (UDP-galactose:beta-N-acetylglucosamine beta-1,4-galactosyltransferase 6) (UDP-Gal:beta-GlcNAc beta-1,4-galactosyltransferase 6)	BG066773	11.3137
---	17 days embryo kidney cDNA, RIKEN full-length enriched library, clone:I920178P20 product:unclassifiable, full insert sequence	AW123709	10.5561
Caskin1	CASK interacting protein 1	AK014376	10.5561
2610305D13Rik	RIKEN cDNA 2610305D13 gene	AK011986	10.5561
4930523C11Rik /// Adam6	RIKEN cDNA 4930523C11 gene /// a disintegrin and metallopeptidase domain 6	AV255799	10.5561
Trp53bp1	transformation related protein 53 binding protein 1	BB119893	10.5561
Nanog	Nanog homeobox	AK010332	9.84916
Odz4	Odd Oz/ten-m homolog 4 (Drosophila)	BM120498	9.84916
Gm106	gene model 106, (NCBI)	BB549174	9.84916
D1Ertd228e	DNA segment, Chr 1, ERATO Doi 228, expressed	C79034	9.18959
Lphn3	Latrophilin 3	BC010480	9.18959
2610035D17Rik	RIKEN cDNA 2610035D17 gene	BB481401	9.18959
Ly6g6c	lymphocyte antigen 6 complex, locus G6C	NM_023463	9.18959
4833408G04Rik	RIKEN cDNA 4833408G04 gene	AK014666	8.57419
Lrrtm3	leucine rich repeat transmembrane neuronal 3	BB132359	8.57419
Pknox2	Pbx/knotted 1 homeobox 2	BQ175824	8
Setd7	SET domain containing (lysine methyltransferase) 7	NM_080793	8
Cldn5	claudin 5	NM_013805	8
Dnmt3l	DNA (cytosine-5-)-methyltransferase 3-like	AF220524	7.46426
5430432H19Rik	RIKEN cDNA 5430432H19 gene	AK017377	6.9644
Trim62	tripartite motif-containing 62	AK018173	6.9644
Galnt13	UDP-N-acetyl-alpha-D-galactosamine:polypeptide N-acetylgalactosaminyltransferase 13	BB632261	6.49802
Ctnnal1	catenin (cadherin associated protein), alpha-like 1	BQ031240	6.49802
9130015A21Rik	RIKEN cDNA 9130015A21 gene	AK018624	6.06287
Prkcc	protein kinase C, gamma	NM_011102	6.06287
---	8 days neonate male testis cDNA, RIKEN full-length enriched library, clone:G630012C09 product:unclassifiable, full insert sequence	BB798145	5.65685
1700011K15Rik	RIKEN cDNA 1700011K15 gene	AK005874	5.65685
Fgf5	fibroblast growth factor 5	AB016516	5.65685
---	---	BB623994	5.27803
Tcf2	transcription factor 2	AI987804	5.27803
Tnfaip8	Tumor necrosis factor, alpha-induced protein 8	BB471687	4.92458
Fmnl2	Formin-like 2	BM123108	4.59479
2410002I01Rik	RIKEN cDNA 2410002I01 gene	AK019105	4.59479
5730405A17Rik	RIKEN cDNA 5730405A17 gene	AK017489	4.59479
Zswim3	Zinc finger, SWIM domain containing 3	BE627957	4.59479
Olig1	oligodendrocyte transcription factor 1	AB038696	4.59479
Atp6v0a4	ATPase, H+ transporting, lysosomal V0 subunit A4	AF326316	4.28709
Rhoj	Ras homolog gene family, member J	BB380551	4.28709
Srd5a1	steroid 5 alpha-reductase 1	AV003635	4.28709
Vat1	vesicle amine transport protein 1 homolog (T californica)	BC025496	4.28709
Btla	B and T lymphocyte associated	BM240873	4
5730409G15Rik	RIKEN cDNA 5730409G15 gene	BB022444	4
Mpp3	membrane protein, palmitoylated 3 (MAGUK p55 subfamily member 3)	NM_007863	4
Dalrd3	DALR anticodon binding domain containing 3	BC013483	3.73213
Gtpbp5	GTP binding protein 5	BC028518	3.73213
B430119L13Rik	RIKEN cDNA B430119L13 gene	BB325766	3.73213
Svs5	seminal vesicle secretion 5	NM_009301	3.73213
Txlnb	taxilin beta	AF422244	3.73213
Tnfrsf13c	tumor necrosis factor receptor superfamily, member 13c	NM_028075	3.73213
---	---	BM209124	3.4822
---	---	BE447255	3.4822
---	---	BB762344	3.4822
Grasp	GRP1 (general receptor for phosphoinositides 1)-associated scaffold protein	NM_019518	3.4822
Khdrbs1	KH domain containing, RNA binding, signal transduction associated 1	NM_011317	3.4822
2900006B13Rik	RIKEN cDNA 2900006B13 gene	BC024461	3.4822
Bzrap1	benzodiazapine receptor associated protein 1	BB467799	3.4822
Hoxa13	homeo box A13	NM_008264	3.4822
Tcf2	transcription factor 2	AB008174	3.24901
Dhx40	DEAH (Asp-Glu-Ala-His) box polypeptide 40	AK010512	3.03143
Vat1	Vesicle amine transport protein 1 homolog (T californica)	BB089991	3.03143
Coq4	coenzyme Q4 homolog (yeast)	BB667890	3.03143
Grhpr	glyoxylate reductase/hydroxypyruvate reductase	NM_080289	3.03143
Icam2	intercellular adhesion molecule 2	NM_010494	3.03143
Myo1f	myosin IF	AK021181	3.03143
Vat1	vesicle amine transport protein 1 homolog (T californica)	BB559097	3.03143
---	---	AV256803	2.82843
---	0 day neonate cerebellum cDNA, RIKEN full-length enriched library, clone:C230070N19 product:myristoylated alanine rich protein kinase C substrate, full insert sequence	AW546141	2.82843
Bid	BH3 interacting domain death agonist	AV376592	2.82843
Cited2	Cbp/p300-interacting transactivator, with Glu/Asp-rich carboxy-terminal domain, 2	NM_010828	2.82843
---	Transcribed locus	AW701858	2.82843
Wdr34	WD repeat domain 34	AK014304	2.82843
Ctnnal1	catenin (cadherin associated protein), alpha-like 1	BQ031240	2.82843
Hist1h3d	histone1, H3d	BB088582	2.82843
Ninj1	ninjurin 1	NM_013610	2.82843
Plf /// Plf2 /// Mrpplf3 /// Mrpplf4 /// LOC666317 /// LOC672240 /// LOC676034	proliferin /// proliferin 2 /// mitogen regulated protein, proliferin 3 /// mitogen regulated protein, proliferin 4 /// similar to mitogen regulated protein, proliferin 4 /// similar to mitogen regulated protein, proliferin 4 /// similar to mitogen regulated protein, proliferin 4	BM250725	2.82843
Svs5	seminal vesicle secretion 5	BB799136	2.82843
D16Bwg1494e	DNA segment, Chr 16, Brigham & Women's Genetics 1494 expressed	N28171	2.63902
1810012P15Rik	RIKEN cDNA 1810012P15 gene	AW108427	2.63902
1810015C04Rik	RIKEN cDNA 1810015C04 gene	BC019494	2.63902
D430039N05Rik	RIKEN cDNA D430039N05 gene	BE980088	2.63902
Tyro3	TYRO3 protein tyrosine kinase 3	AB000828	2.63902
Asrgl1	asparaginase like 1	AU040643	2.63902
Ccl21b	chemokine (C-C motif) ligand 21b	BB239244	2.63902
Cr2	complement receptor 2	M35684	2.63902
AI449310	expressed sequence AI449310	AW552116	2.63902
Fstl5	follistatin-like 5	BB374771	2.63902
Hmga2-ps1	high mobility group AT-hook 2, pseudogene 1	AV377334	2.63902
Nrm	nurim (nuclear envelope membrane protein)	NM_134122	2.63902
Pitpnc1	phosphatidylinositol transfer protein, cytoplasmic 1	BB305507	2.63902
LOC667026 /// LOC671874	similar to MTH2 protein /// similar to MTH2 protein	BB198496	2.63902
Tuba4	tubulin, alpha 4	AW491660	2.63902
Arts1	type 1 tumor necrosis factor receptor shedding aminopeptidase regulator	AV287655	2.63902
Fkbp5	FK506 binding protein 5	U16959	2.46229
Gtpbp5	GTP binding protein 5	AV029923	2.46229
Hspa4l	Heat shock protein 4 like	BB270852	2.46229
Mapre2	Microtubule-associated protein, RP/EB family, member 2	BE956567	2.46229
2900064B18Rik	RIKEN cDNA 2900064B18 gene	AV154597	2.46229
3110052M02Rik	RIKEN cDNA 3110052M02 gene	BB283427	2.46229
Ubxd6	UBX domain containing 6	AK016964	2.46229
Aldh7a1	aldehyde dehydrogenase family 7, member A1	BC012407	2.46229
Aqp8	aquaporin 8	NM_007474	2.46229
Arsa	arylsulfatase A	BC011284	2.46229
Clybl	citrate lyase beta like	BC023398	2.46229
Gtf2ird1	general transcription factor II I repeat domain-containing 1	AF343349	2.46229
Mt2	metallothionein 2	AA796766	2.46229
Nedd4l	neural precursor cell expressed, developmentally down-regulated gene 4-like	AV377264	2.46229
Nudt15	nudix (nucleoside diphosphate linked moiety X)-type motif 15	BB198496	2.46229
Polr2a	polymerase (RNA) II (DNA directed) polypeptide A	U37500	2.46229
Prkar2b	protein kinase, cAMP dependent regulatory, type II beta	BB216074	2.46229
Sorbs1	sorbin and SH3 domain containing 1	BB737680	2.46229
Trpa1	transient receptor potential cation channel, subfamily A, member 1	BB309395	2.46229
Zfp622	zinc finger protein 622	AK004048	2.46229
---	---	BB801576	2.2974
---	0 day neonate cerebellum cDNA, RIKEN full-length enriched library, clone:C230070N19 product:myristoylated alanine rich protein kinase C substrate, full insert sequence	BB100920	2.2974
Atp6v0a1	ATPase, H+ transporting, lysosomal V0 subunit A1	U13836	2.2974
Cited2 /// LOC671495	Cbp/p300-interacting transactivator, with Glu/Asp-rich carboxy-terminal domain, 2 /// similar to Cbp/p300-interacting transactivator, with Glu/Asp-rich carboxy-terminal domain, 2	Y15163	2.2974
Npal2	NIPA-like domain containing 2	BC016107	2.2974
Rcor3	REST corepressor 3	BB667699	2.2974
3230401M21Rik	RIKEN cDNA 3230401M21 gene	AK014328	2.2974
5730422E09Rik	RIKEN cDNA 5730422E09 gene	AI463033	2.2974
---	Transcribed locus	BM122422	2.2974
Zswim3	Zinc finger, SWIM domain containing 3	AI480799	2.2974
Csrp2	cysteine and glycine-rich protein 2	NM_007792	2.2974
Eif4ebp2	eukaryotic translation initiation factor 4E binding protein 2	NM_010124	2.2974
Hist2h3c1 /// Hist1h3f /// Hist1h3d /// Hist1h3b /// Hist1h3e /// Hist2h3b	histone 2, H3c1 /// histone 1, H3f /// histone1, H3d /// histone 1, H3b /// histone 1, H3e /// histone 2, H3b	AK010121	2.2974
Mcm6	minichromosome maintenance deficient 6 (MIS5 homolog, S. pombe) (S. cerevisiae)	AV308361	2.2974
Prps1	phosphoribosyl pyrophosphate synthetase 1	AK011304	2.2974
Srf	serum response factor	BI662291	2.2974
Slc11a1	solute carrier family 11 (proton-coupled divalent metal ion transporters), member 1	NM_013612	2.2974
Slc22a21	solute carrier family 22 (organic cation transporter), member 21	NM_019723	2.2974
Spry1	sprouty homolog 1 (Drosophila)	NM_011896	2.2974
Stx6	syntaxin 6	BB492711	2.2974
Tuba4	tubulin, alpha 4	AW491660	2.2974
Uck2	uridine-cytidine kinase 2	AU018180	2.2974
Vasn	vasorin	BB530515	2.2974
Vezt	vezatin, adherens junctions transmembrane protein	AV274318	2.2974
---	---	BB312460	2.14355
---	---	BM232203	2.14355
---	---	BM238675	2.14355
Atp1a1	ATPase, Na+/K+ transporting, alpha 1 polypeptide	BC025618	2.14355
Emid2	EMI domain containing 2	BC002218	2.14355
Gpr132	G protein-coupled receptor 132	BB208670	2.14355
---	Mammary gland RCB-0526 Jyg-MC(A) cDNA, RIKEN full-length enriched library, clone:G830022P11 product:unclassifiable, full insert sequence	BC010605	2.14355
Rb1cc1	RB1-inducible coiled-coil 1	BE570980	2.14355
1200015F23Rik	RIKEN cDNA 1200015F23 gene	AK004786	2.14355
2210418O10Rik	RIKEN cDNA 2210418O10 gene	NM_029813	2.14355
2310022B05Rik	RIKEN cDNA 2310022B05 gene	BI328156	2.14355
2600005C20Rik	RIKEN cDNA 2600005C20 gene	BG293527	2.14355
4921509J17Rik	RIKEN cDNA 4921509J17 gene	AK014853	2.14355
5133401N09Rik	RIKEN cDNA 5133401N09 gene	BC026742	2.14355
6030400A10Rik	RIKEN cDNA 6030400A10 gene	AK020045	2.14355
C230052I12Rik	RIKEN cDNA C230052I12 gene	BG072034	2.14355
---	Transcribed locus	BM942426	2.14355
---	Transcribed locus	BM242890	2.14355
Wdr70	WD repeat domain 70	BQ174579	2.14355
Ap2a1	adaptor protein complex AP-2, alpha 1 subunit	NM_007458	2.14355
Asl	argininosuccinate lyase	NM_133768	2.14355
Asrgl1	asparaginase like 1	AU040643	2.14355
AI449310	expressed sequence AI449310	AW552116	2.14355
AI480535	expressed sequence AI480535	BQ176847	2.14355
Fabp5	fatty acid binding protein 5, epidermal	BC002008	2.14355
Grina	glutamate receptor, ionotropic, N-methyl D-asparate-associated protein 1 (glutamate binding)	NM_023168	2.14355
Gh	growth hormone	BB026232	2.14355
Lcp2	lymphocyte cytosolic protein 2	BC006948	2.14355
Malat1	metastasis associated lung adenocarcinoma transcript 1 (non-coding RNA)	AF146523	2.14355
Msrb2	methionine sulfoxide reductase B2	BC021619	2.14355
Mapre2	microtubule-associated protein, RP/EB family, member 2	BC027056	2.14355
Mapre2	microtubule-associated protein, RP/EB family, member 2	BC027056	2.14355
Mapre2	microtubule-associated protein, RP/EB family, member 2	BC027056	2.14355
Nmnat1	nicotinamide nucleotide adenylyltransferase 1	AF260924	2.14355
Pgrmc1	progesterone receptor membrane component 1	AI574180	2.14355
Pa2g4	proliferation-associated 2G4	BM232515	2.14355
Rogdi	rogdi homolog (Drosophila)	BC006914	2.14355
Spp1	secreted phosphoprotein 1	NM_009263	2.14355
Slc1a5	solute carrier family 1 (neutral amino acid transporter), member 5	NM_009201	2.14355
Syde2 /// LOC639654	synapse defective 1, Rho GTPase, homolog 2 (C. elegans) /// similar to synapse defective 1, Rho GTPase, homolog 1	BG069296	2.14355
Thrap5	thyroid hormone receptor associated protein 5	BM238407	2.14355
Tle3	transducin-like enhancer of split 3, homolog of Drosophila E(spl)	NM_009389	2.14355
Zfp318	zinc finger protein 318	NM_021346	2.14355
Zswim3	zinc finger, SWIM domain containing 3	AK014904	2.14355
---	---	BG071024	2
---	---	BM196783	2
Abcb1b	ATP-binding cassette, sub-family B (MDR/TAP), member 1B	NM_011075	2
Abcc1	ATP-binding cassette, sub-family C (CFTR/MRP), member 1	NM_008576	2
Abcc1	ATP-binding cassette, sub-family C (CFTR/MRP), member 1	BG071908	2
Atp1a1	ATPase, Na+/K+ transporting, alpha 1 polypeptide	BC025618	2
Bid	BH3 interacting domain death agonist	NM_007544	2
D13Ertd787e	DNA segment, Chr 13, ERATO Doi 787, expressed	AU020421	2
D7Ertd413e	DNA segment, Chr 7, ERATO Doi 413, expressed	BB021958	2
E2f4	E2F transcription factor 4	BC026649	2
Ehd2	EH-domain containing 2	BC020014	2
Grasp	GRP1 (general receptor for phosphoinositides 1)-associated scaffold protein	BB071890	2
Hddc2	HD domain containing 2	AK009957	2
Hadhsc	L-3-hydroxyacyl-Coenzyme A dehydrogenase, short chain	NM_008212	2
---	Mammary gland RCB-0526 Jyg-MC(A) cDNA, RIKEN full-length enriched library, clone:G830022P11 product:unclassifiable, full insert sequence	BC010605	2
1500011B03Rik	RIKEN cDNA 1500011B03 gene	AK018264	2
1700054N08Rik	RIKEN cDNA 1700054N08 gene	BC024705	2
1810003N24Rik	RIKEN cDNA 1810003N24 gene	AF349950	2
2700049H19Rik	RIKEN cDNA 2700049H19 gene	AV127581	2
3110052M02Rik	RIKEN cDNA 3110052M02 gene	AV276161	2
3110052M02Rik	RIKEN cDNA 3110052M02 gene	BB126170	2
4833420G11Rik	RIKEN cDNA 4833420G11 gene	AV250006	2
5830411E10Rik	RIKEN cDNA 5830411E10 gene	BE457727	2
9630007J19Rik	RIKEN cDNA 9630007J19 gene	BQ174518	2
A730055L17Rik	RIKEN cDNA A730055L17 gene	BI663913	2
Rg9mtd2	RNA (guanine-9-) methyltransferase domain containing 2	AV214521	2
Rnut1	RNA, U transporter 1	AV331209	2
Rnut1	RNA, U transporter 1	AK002717	2
Rbpsuh	Recombining binding protein suppressor of hairless (Drosophila)	BB312184	2
Sec24d	SEC24 related gene family, member D (S. cerevisiae)	AK009425	2
Siglech	Sialic acid binding Ig-like lectin H	BB360680	2
Strbp	Spermatid perinuclear RNA binding protein	AW488249	2
Arrdc2	arrestin domain containing 2	AW542672	2
Bzw2	basic leucine zipper and W2 domains 2	BM932775	2
Cpeb2	cytoplasmic polyadenylation element binding protein 2	BB235708	2
Eno3	enolase 3, beta muscle	NM_007933	2
Etf1	eukaryotic translation termination factor 1	C77379	2
Fdxr	ferredoxin reductase	NM_007997	2
Hspa4l	heat shock protein 4 like	NM_011020	2
Hmgb3	high mobility group box 3	NM_008253	2
Ifi30	interferon gamma inducible protein 30	NM_023065	2
Lphn1	latrophilin 1	AA987131	2
Lrpprc	leucine-rich PPR-motif containing	BC004681	2
Lbh	limb-bud and heart	AK007400	2
Ncdn	neurochondrin	BC017126	2
Nr4a2	nuclear receptor subfamily 4, group A, member 2	NM_013613	2
Nudt4	nudix (nucleoside diphosphate linked moiety X)-type motif 4	NM_027722	2
Ppcs	phosphopantothenoylcysteine synthetase	NM_026494	2
Pja2	praja 2, RING-H2 motif containing	BF160731	2
Pja2	praja 2, RING-H2 motif containing	BM114949	2
Plf /// Plf2 /// Mrpplf3	proliferin /// proliferin 2 /// mitogen regulated protein, proliferin 3	X75557	2
Prss15	protease, serine, 15	AK004820	2
Sema4a	sema domain, immunoglobulin domain (Ig), transmembrane domain (TM) and short cytoplasmic domain, (semaphorin) 4A	NM_013658	2
Svs5	seminal vesicle secretion 5	NM_009301	2
Sorbs1	sorbin and SH3 domain containing 1	BQ176684	2
Stom	stomatin	AF093620	2
St5	suppression of tumorigenicity 5	AK008100	2
Stx6	syntaxin 6	BQ174465	2
Ttc21b	tetratricopeptide repeat domain 21B	AW554401	2
Ttc7	tetratricopeptide repeat domain 7	BG866904	2
Tmem121	transmembrane protein 121	AF488729	2
Tmem8	transmembrane protein 8 (five membrane-spanning domains)	NM_021793	2
Arts1	type 1 tumor necrosis factor receptor shedding aminopeptidase regulator	NM_030711	2
Uck2	uridine-cytidine kinase 2	BC004016	2
BC024814	cDNA sequence BC024814	BB250824	-48.5029
Tnik /// LOC665113	TRAF2 and NCK interacting kinase /// similar to [Segment 1 of 2] Traf2 and NCK-interacting kinase	BB222494	-45.2548
BC054438	cDNA sequence BC054438	AV366661	-34.2968
Kif18a	kinesin family member 18A	BM240074	-32
Ogn	osteoglycin	BB542051	-27.8576
Acss1	acyl-CoA synthetase short-chain family member 1	BB556915	-25.9921
LOC432879	similar to Kelch repeat and BTB (POZ) domain containing 7 (predicted)	BB162726	-25.9921
Ankrd37	ankyrin repeat domain 37	AV084342	-24.2515
Plekha4	pleckstrin homology domain containing, family A (phosphoinositide binding specific) member 4	BC024961	-24.2515
Hoxa2	homeo box A2	NM_010451	-22.6274
Adamts19	A disintegrin-like and metallopeptidase (reprolysin type) with thrombospondin type 1 motif, 19	AW556319	-21.1121
Pglyrp2	peptidoglycan recognition protein 2	NM_021319	-21.1121
Rpgrip1	retinitis pigmentosa GTPase regulator interacting protein 1	AK015037	-21.1121
---	PREDICTED: Mus musculus similar to dachsous 2 isoform 2 (LOC627094), mRNA	AI592745	-19.6983
5730405A17Rik	RIKEN cDNA 5730405A17 gene	AK017489	-19.6983
Mrpl1	mitochondrial ribosomal protein L1	AK017938	-18.3792
Pthlh	parathyroid hormone-like peptide	BI685341	-18.3792
Rab3c	RAB3C, member RAS oncogene family	AY026947	-16
Adra1a	adrenergic receptor, alpha 1a	NM_013461	-16
Prkcdbp	protein kinase C, delta binding protein	BC009660	-16
Tbx18	T-box18	AK012980	-14.9285
Dlgap2	discs, large (Drosophila) homolog-associated protein 2	BB130159	-12.996
Lrrtm2	Leucine rich repeat transmembrane neuronal 2	AI851755	-12.1257
Iapp	islet amyloid polypeptide	BB434117	-12.1257
Cyb5d2	Cytochrome b5 domain containing 2	BB218445	-11.3137
---	Adult male medulla oblongata cDNA, RIKEN full-length enriched library, clone:6330566A22 product:unclassifiable, full insert sequence	AI849504	-10.5561
Morn1	MORN repeat containing 1	AK013714	-10.5561
2010001A14Rik	RIKEN cDNA 2010001A14 gene	AI427073	-10.5561
Fbxw8	F-box and WD-40 domain protein 8	BB357976	-9.84916
1110018N20Rik	RIKEN cDNA 1110018N20 gene	BE981626	-9.84916
App	amyloid beta (A4) precursor protein	AV348729	-9.84916
Ptpn5	protein tyrosine phosphatase, non-receptor type 5	U28216	-9.84916
Pcdh18	protocadherin 18	BM218630	-9.84916
Socs4	suppressor of cytokine signaling 4	AK014988	-9.84916
---	---	T25607	-9.18959
1110059P08Rik	RIKEN cDNA 1110059P08 gene	BB250200	-9.18959
Rbbp8	Retinoblastoma binding protein 8	BB346592	-9.18959
Dscr1l1	Down syndrome critical region gene 1-like 1	NM_030598	-8
Gpr30	G protein-coupled receptor 30	AK018203	-8
Gas7	growth arrest specific 7	AI837851	-8
Kalrn	kalirin, RhoGEF kinase	BB560050	-8
Glipr1l2	GLI pathogenesis-related 1 like 2	NM_026223	-7.46426
Utp11l	UTP11-like, U3 small nucleolar ribonucleoprotein, (yeast)	BB465563	-7.46426
Pip5k1a	phosphatidylinositol-4-phosphate 5-kinase, type 1 alpha	NM_008846	-7.46426
Snca	synuclein, alpha	AK014472	-7.46426
4933407H18Rik	RIKEN cDNA 4933407H18 gene	BB280267	-6.9644
5730412P04Rik	RIKEN cDNA 5730412P04 gene	AK017555	-6.9644
6230410P16Rik	RIKEN cDNA 6230410P16 gene	BB408396	-6.9644
---	Transcribed locus	R75193	-6.9644
Nfkb2	nuclear factor of kappa light polypeptide gene enhancer in B-cells 2, p49/p100	AF155372	-6.49802
---	Transcribed locus	BB093794	-6.06287
Cnnm1	cyclin M1	NM_031396	-6.06287
Dmrt1	doublesex and mab-3 related transcription factor 1	AL133300	-6.06287
Vps33a	Vacuolar protein sorting 33A (yeast)	BM120149	-5.65685
Dazl	deleted in azoospermia-like	NM_010021	-5.65685
Thbs1 /// LOC640441	thrombospondin 1 /// similar to thrombospondin 1	AI385532	-5.65685
Acaa1a	acetyl-Coenzyme A acyltransferase 1A	BB210491	-5.27803
Olfr157	olfactory receptor 157	NM_019475	-5.27803
Psmf1	proteasome (prosome, macropain) inhibitor subunit 1	BC012260	-5.27803
Rhoh	ras homolog gene family, member H	AI448508	-5.27803
---	---	BE981897	-4.92458
9430069J07Rik	RIKEN cDNA 9430069J07 gene	BB099635	-4.92458
Tnrc15	trinucleotide repeat containing 15	BE136147	-4.92458
Prdm1	PR domain containing 1, with ZNF domain	BG071964	-4.59479
A930003A15Rik	RIKEN cDNA A930003A15 gene	BB522820	-4.28709
Nfya	nuclear transcription factor-Y alpha	NM_010913	-4.28709
Nfia	Nuclear factor I/A	BB460876	-4
4930414N06Rik	RIKEN cDNA 4930414N06 gene	BB615011	-4
---	Transcribed locus	BB181260	-4
Ccdc56	coiled-coil domain containing 56	BC026206	-4
Nrxn2	neurexin II	BE949064	-4
Chrdl1	Chordin-like 1	AV144145	-3.73213
Zfp287	Zinc finger protein 287	AW488774	-3.73213
Hspb6	heat shock protein, alpha-crystallin-related, B6	BB755506	-3.73213
Abca1	ATP-binding cassette, sub-family A (ABC1), member 1	BB144704	-3.4822
Dscr1l1	Down syndrome critical region gene 1-like 1	NM_030598	-3.4822
4930423C22Rik	RIKEN cDNA 4930423C22 gene	AK015186	-3.4822
5430435G22Rik	RIKEN cDNA 5430435G22 gene	BB128517	-3.4822
Sox15	SRY-box containing gene 15	AF182945	-3.4822
Alox5ap	arachidonate 5-lipoxygenase activating protein	BC026209	-3.4822
Ctnnd2	catenin (cadherin associated protein), delta 2	BB431091	-3.4822
Cdkn1a	cyclin-dependent kinase inhibitor 1A (P21)	NM_007669	-3.4822
Cdkn1a	cyclin-dependent kinase inhibitor 1A (P21)	AK007630	-3.4822
---	---	AFFX-18SRNAMur/X00686_5	-3.24901
---	---	BE947444	-3.24901
Abca1	ATP-binding cassette, sub-family A (ABC1), member 1	BB144704	-3.24901
Bcl7b	B-cell CLL/lymphoma 7B	NM_009745	-3.24901
Bcl2l1	Bcl2-like 1	NM_009743	-3.24901
Csmd1	CUB and Sushi multiple domains 1	NM_053171	-3.24901
Ms4a4b	Membrane-spanning 4-domains, subfamily A, member 4B	BB221406	-3.24901
3010001F23Rik	RIKEN cDNA 3010001F23 gene	AW049649	-3.24901
---	Transcribed locus	BB340995	-3.24901
Ankrd43	ankyrin repeat domain 43	BB428991	-3.24901
Boc	biregional cell adhesion molecule-related/down-regulated by oncogenes (Cdon) binding protein	AF388037	-3.24901
BC006965	cDNA sequence BC006965	BC010247	-3.24901
Ccnd1	cyclin D1	NM_007631	-3.24901
St7l	suppression of tumorigenicity 7-like	BB122084	-3.24901
Trip12	thyroid hormone receptor interactor 12	AV351572	-3.24901
---	Envelope protein, mRNA sequence	BF580235	-3.03143
2810001G20Rik	RIKEN cDNA 2810001G20 gene	BB250227	-3.03143
3300002I08Rik	RIKEN cDNA 3300002I08 gene	AK014369	-3.03143
5430435G22Rik	RIKEN cDNA 5430435G22 gene	AV293314	-3.03143
---	Transcribed locus	BE952882	-3.03143
BC024814	cDNA sequence BC024814	BC024814	-3.03143
Map2k7	mitogen activated protein kinase kinase 7	AW541674	-3.03143
Rdh10	retinol dehydrogenase 10 (all-trans)	BG069583	-3.03143
Snn	stannin	AK012171	-3.03143
Commd9	COMM domain containing 9	BB264843	-2.82843
---	PREDICTED: Mus musculus similar to 60S ribosomal protein L12 (LOC382344), mRNA	BE687857	-2.82843
3110005G23Rik	RIKEN cDNA 3110005G23 gene	AK013998	-2.82843
A230106D06Rik	RIKEN cDNA A230106D06 gene	BB183320	-2.82843
Wdr21	WD repeat domain 21	BC003284	-2.82843
Bcr	breakpoint cluster region homolog	AI853148	-2.82843
Clcc1	chloride channel CLIC-like 1	BC003247	-2.82843
Ccdc56	coiled-coil domain containing 56	C77389	-2.82843
Dhrs3	dehydrogenase/reductase (SDR family) member 3	NM_011303	-2.82843
Minpp1	multiple inositol polyphosphate histidine phosphatase 1	AK017558	-2.82843
Mynn	myoneurin	AK019238	-2.82843
Pus3	pseudouridine synthase 3	NM_023292	-2.82843
Rdh10	retinol dehydrogenase 10 (all-trans)	BG073496	-2.82843
Slc5a9	solute carrier family 5 (sodium/glucose cotransporter), member 9	BB010989	-2.82843
Tmem80	transmembrane protein 80	AK017460	-2.82843
Tdrd7	tudor domain containing 7	BC025099	-2.82843
Zbtb37	zinc finger and BTB domain containing 37	AV363211	-2.82843
Akt1s1	AKT1 substrate 1 (proline-rich)	BM068933	-2.63902
Bmf	Bcl2 modifying factor	BB212341	-2.63902
Commd9	COMM domain containing 9	BB506415	-2.63902
1300007F04Rik	RIKEN cDNA 1300007F04 gene	BB206100	-2.63902
2310015D24Rik	RIKEN cDNA 2310015D24 gene	AK009355	-2.63902
2310040A13Rik	RIKEN cDNA 2310040A13 gene	BC026761	-2.63902
2610008E11Rik	RIKEN cDNA 2610008E11 gene	AK011343	-2.63902
4632427E13Rik	RIKEN cDNA 4632427E13 gene	AK019505	-2.63902
B230217O12Rik	RIKEN cDNA B230217O12 gene	BB308046	-2.63902
Arhgap12	Rho GTPase activating protein 12	BG064038	-2.63902
---	Transcribed locus	BM219285	-2.63902
Zfp644	Zinc finger protein 644	AU015726	-2.63902
Centb2	centaurin, beta 2	BB131936	-2.63902
Gsdmdc1	gasdermin domain containing 1	AK007710	-2.63902
H2-Eb1	histocompatibility 2, class II antigen E beta	NM_010382	-2.63902
Nts	neurotensin	NM_024435	-2.63902
Tbcc	tubulin-specific chaperone c	AI426164	-2.63902
Tdp1	tyrosyl-DNA phosphodiesterase 1	AK014855	-2.63902
Usp2	ubiquitin specific peptidase 2	AI553394	-2.63902
Ubap1	ubiquitin-associated protein 1	AV132698	-2.63902
Zbtb22	zinc finger and BTB domain containing 22	BC026964	-2.63902
---	---	AFFX-18SRNAMur/X00686_M	-2.46229
---	---	AW108310	-2.46229
Bsdc1	BSD domain containing 1	BF729638	-2.46229
Frmd6	FERM domain containing 6	BB472173	-2.46229
Gimap6	GTPase, IMAP family member 6	BB667753	-2.46229
Rab4b	RAB4B, member RAS oncogene family	BC007147	-2.46229
1500004A08Rik	RIKEN cDNA 1500004A08 gene	BB030508	-2.46229
2310005L22Rik	RIKEN cDNA 2310005L22 gene	BI180630	-2.46229
2410089E03Rik /// LOC546032 /// LOC669465	RIKEN cDNA 2410089E03 gene /// hypothetical LOC546032 /// hypothetical protein LOC669465	BB231140	-2.46229
4632427E13Rik	RIKEN cDNA 4632427E13 gene	AK019505	-2.46229
4632427E13Rik	RIKEN cDNA 4632427E13 gene	BB464034	-2.46229
4632428N05Rik	RIKEN cDNA 4632428N05 gene	BC003967	-2.46229
A630018P17Rik	RIKEN cDNA A630018P17 gene	BB323288	-2.46229
Taf5	TAF5 RNA polymerase II, TATA box binding protein (TBP)-associated factor	AV117817	-2.46229
Gosr1	golgi SNAP receptor complex member 1	NM_016810	-2.46229
Gfer	growth factor, erv1 (S. cerevisiae)-like (augmenter of liver regeneration)	BI901126	-2.46229
Ihpk2	inositol hexaphosphate kinase 2	AK005166	-2.46229
Kynu	kynureninase (L-kynurenine hydrolase)	BC026950	-2.46229
Lrriq2	leucine-rich repeats and IQ motif containing 2	BM224149	-2.46229
Nisch	nischarin	BB025231	-2.46229
Nfya	nuclear transcription factor-Y alpha	D78642	-2.46229
Pcyt1a	phosphate cytidylyltransferase 1, choline, alpha isoform	NM_009981	-2.46229
Plod2	procollagen lysine, 2-oxoglutarate 5-dioxygenase 2	BC021352	-2.46229
Runx1	runt related transcription factor 1	NM_009821	-2.46229
Serpinf1	serine (or cysteine) peptidase inhibitor, clade F, member 1	AK012411	-2.46229
Trip4	thyroid hormone receptor interactor 4	AV350958	-2.46229
Tnrc15	trinucleotide repeat containing 15	BB782031	-2.46229
Unc119	unc-119 homolog (C. elegans)	BC001990	-2.46229
Zfp579	zinc finger protein 579	AK003337	-2.46229
---	---	AFFX-18SRNAMur/X00686_3	-2.2974
---	---	BB016866	-2.2974
---	---	BB748708	-2.2974
Bcl2l1	Bcl2-like 1	NM_009743	-2.2974
Cdca7	Cell division cycle associated 7	BE852160	-2.2974
Cept1	Choline/ethanolaminephosphotransferase 1	BB463681	-2.2974
Ccnd3	Cyclin D3	BE685667	-2.2974
Ccnd3	Cyclin D3	BB043576	-2.2974
D11Ertd497e	DNA segment, Chr 11, ERATO Doi 497, expressed	AU021842	-2.2974
Epc1	Enhancer of polycomb homolog 1 (Drosophila)	BF019417	-2.2974
Kdelc1	KDEL (Lys-Asp-Glu-Leu) containing 1	BM198314	-2.2974
Myst2	MYST histone acetyltransferase 2	W91649	-2.2974
Mxd4	Max dimerization protein 4	BG868949	-2.2974
Pank2	Pantothenate kinase 2 (Hallervorden-Spatz syndrome)	BB402666	-2.2974
Rabl5	RAB, member of RAS oncogene family-like 5	BC009150	-2.2974
0610040B10Rik	RIKEN cDNA 0610040B10 gene	BE198048	-2.2974
1700100M05Rik	RIKEN cDNA 1700100M05 gene	BF018849	-2.2974
2010301N04Rik	RIKEN cDNA 2010301N04 gene	AK008513	-2.2974
2310005E10Rik	RIKEN cDNA 2310005E10 gene	BB493454	-2.2974
2310008B10Rik	RIKEN cDNA 2310008B10 gene	BM202851	-2.2974
2310061C15Rik	RIKEN cDNA 2310061C15 gene	AW045976	-2.2974
2310061J03Rik	RIKEN cDNA 2310061J03 gene	NM_133677	-2.2974
2410003P15Rik	RIKEN cDNA 2410003P15 gene	NM_018888	-2.2974
2410003P15Rik	RIKEN cDNA 2410003P15 gene	NM_018888	-2.2974
2610301K12Rik	RIKEN cDNA 2610301K12 gene	BG070008	-2.2974
2700094F01Rik	RIKEN cDNA 2700094F01 gene	BB667255	-2.2974
2700094F01Rik	RIKEN cDNA 2700094F01 gene	BB667255	-2.2974
4432406C05Rik	RIKEN cDNA 4432406C05 gene	AW488762	-2.2974
9230114K14Rik	RIKEN cDNA 9230114K14 gene	BB043558	-2.2974
A230106D06Rik	RIKEN cDNA A230106D06 gene	AV326297	-2.2974
G630055P03Rik	RIKEN cDNA G630055P03 gene	BG172318	-2.2974
Tm2d2	TM2 domain containing 2	BB302809	-2.2974
Trove2	TROVE domain family, member 2	BQ176653	-2.2974
B3gnt8	UDP-GlcNAc:betaGal beta-1,3-N-acetylglucosaminyltransferase 8	BC025206	-2.2974
Adam19	a disintegrin and metallopeptidase domain 19 (meltrin beta)	NM_009616	-2.2974
Atf7ip	activating transcription factor 7 interacting protein	BF456242	-2.2974
Acadvl	acyl-Coenzyme A dehydrogenase, very long chain	BC026559	-2.2974
Als4	amyotrophic lateral sclerosis 4 homolog (human)	BB767941	-2.2974
Anxa4	annexin A4	NM_013471	-2.2974
BC005471	cDNA sequence BC005471	BC005471	-2.2974
BC027057	cDNA sequence BC027057	BB040051	-2.2974
Coq9	coenzyme Q9 homolog (yeast)	AK004527	-2.2974
Cdk5	cyclin-dependent kinase 5	NM_007668	-2.2974
AI585793	expressed sequence AI585793	AV381143	-2.2974
AW050198	expressed sequence AW050198	BE987157	-2.2974
Gfer	growth factor, erv1 (S. cerevisiae)-like (augmenter of liver regeneration)	BI901126	-2.2974
Hcn3	hyperpolarization-activated, cyclic nucleotide-gated K+ 3	AV339401	-2.2974
LOC673503	hypothetical protein LOC673503	BI651113	-2.2974
Ifi35	interferon-induced protein 35	AW986054	-2.2974
Morc3	microrchidia 3	BC026506	-2.2974
Sp100	nuclear antigen Sp100	U83636	-2.2974
Pex19	peroxisome biogenesis factor 19	NM_023041	-2.2974
Pde4dip	phosphodiesterase 4D interacting protein (myomegalin)	BB235927	-2.2974
Psrc1	proline/serine-rich coiled-coil 1	NM_019976	-2.2974
Pcdhgb1 /// Pcdhgb2 /// Pcdhgb4 /// Pcdhgb5 /// Pcdhgb6 /// Pcdhgb7 /// Pcdhgb8 /// Pcdhgc3 /// Pcdhgc4 /// Pcdhgc5 /// Pcdhga1 /// Pcdhga2 /// Pcdhga3 /// Pcdhga4 /// Pcdhga5 /// Pcdhga6 /// Pcdhga7 /// Pcdhga8 /// Pcdhga9 /// Pcdhga10 /// Pcdhga11 /// Pcdhga12	protocadherin gamma subfamily B, 1 /// protocadherin gamma subfamily B, 2 /// protocadherin gamma subfamily B, 4 /// protocadherin gamma subfamily B, 5 /// protocadherin gamma subfamily B, 6 /// protocadherin gamma subfamily B, 7 /// protocadherin gamma subfamily B, 8 /// protocadherin gamma subfamily C, 3 /// protocadherin gamma subfamily C, 4 /// protocadherin gamma subfamily C, 5 /// protocadh…	BB731207	-2.2974
Rfxank	regulatory factor X-associated ankyrin-containing protein	L43164	-2.2974
Rpl22	ribosomal protein L22	NM_009079	-2.2974
Selm	selenoprotein M	AY043488	-2.2974
LOC668450 /// LOC672690 /// LOC675848	similar to cell division cycle 26 /// similar to cell division cycle 26 /// similar to cell division cycle 26	AK008199	-2.2974
LOC667373 /// LOC669129 /// LOC676702	similar to interferon-induced protein with tetratricopeptide repeats 1 /// similar to interferon-induced protein with tetratricopeptide repeats 1 /// similar to interferon-induced protein with tetratricopeptide repeats 1	BM245961	-2.2974
Ssh1	slingshot homolog 1 (Drosophila)	BB053082	-2.2974
Sprr1a	small proline-rich protein 1A	NM_009264	-2.2974
Slc5a9	solute carrier family 5 (sodium/glucose cotransporter), member 9	BB003029	-2.2974
Trip10	thyroid hormone receptor interactor 10	NM_134125	-2.2974
Trip4	thyroid hormone receptor interactor 4	AV350958	-2.2974
Tor2a	torsin family 2, member A	BB223859	-2.2974
Vps33a	vacuolar protein sorting 33A (yeast)	BG087455	-2.2974
Zfp260 /// LOC635007	zinc finger protein 260 /// similar to Zinc finger protein OZF (Zinc finger protein 260) (Zfp-260)	L36316	-2.2974
Zfp313	zinc finger protein 313	NM_030743	-2.2974
Zfp68	zinc finger protein 68	NM_013844	-2.2974
Zfyve1	zinc finger, FYVE domain containing 1	AV327165	-2.2974
---	---	AI467583	-2.14355
---	---	BQ176966	-2.14355
Ap1gbp1	AP1 gamma subunit binding protein 1	C76297	-2.14355
Abca1	ATP-binding cassette, sub-family A (ABC1), member 1	BB144704	-2.14355
Abcc5	ATP-binding cassette, sub-family C (CFTR/MRP), member 5	AV150520	-2.14355
Abcc5	ATP-binding cassette, sub-family C (CFTR/MRP), member 5	AV150520	-2.14355
Btbd7	BTB (POZ) domain containing 7	BG076293	-2.14355
Ceacam1	CEA-related cell adhesion molecule 1	BC016891	-2.14355
Cramp1l	Crm, cramped-like (Drosophila)	AI256853	-2.14355
D11Ertd497e	DNA segment, Chr 11, ERATO Doi 497, expressed	BF100837	-2.14355
D15Wsu126e	DNA segment, Chr 15, Wayne State University 126, expressed	BG063165	-2.14355
D2Bwg1335e	DNA segment, Chr 2, Brigham & Women's Genetics 1335 expressed	BE952060	-2.14355
Gpr97	G protein-coupled receptor 97	NM_025309	-2.14355
Gem	GTP binding protein (gene overexpressed in skeletal muscle)	U10551	-2.14355
Gimap4	GTPase, IMAP family member 4	BC005577	-2.14355
H2afv	H2A histone family, member V	BG092470	-2.14355
Mxd4	Max dimerization protein 4	BG868949	-2.14355
Mkln1	Muskelin 1, intracellular mediator containing kelch motifs	BG071242	-2.14355
Nagk	N-acetylglucosamine kinase	BB477472	-2.14355
Rab7l1	RAB7, member RAS oncogene family-like 1	BC016133	-2.14355
0610006I08Rik	RIKEN cDNA 0610006I08 gene	NM_025791	-2.14355
0910001L09Rik	RIKEN cDNA 0910001L09 gene	BI525016	-2.14355
1110054M08Rik	RIKEN cDNA 1110054M08 gene	BB513634	-2.14355
1500004A08Rik	RIKEN cDNA 1500004A08 gene	AW556858	-2.14355
1700020I14Rik	RIKEN cDNA 1700020I14 gene	BB778614	-2.14355
2310061I04Rik	RIKEN cDNA 2310061I04 gene	BB379386	-2.14355
2610002F03Rik	RIKEN cDNA 2610002F03 gene	BM213278	-2.14355
3110005G23Rik	RIKEN cDNA 3110005G23 gene	BC020157	-2.14355
4632427E13Rik	RIKEN cDNA 4632427E13 gene	BB456609	-2.14355
4921506I22Rik	RIKEN cDNA 4921506I22 gene	AV047974	-2.14355
4930402E16Rik	RIKEN cDNA 4930402E16 gene	BB079116	-2.14355
4933439F18Rik	RIKEN cDNA 4933439F18 gene	AJ404329	-2.14355
5033414D02Rik	RIKEN cDNA 5033414D02 gene	BC024953	-2.14355
6030408C04Rik	RIKEN cDNA 6030408C04 gene	BG073146	-2.14355
9230106B05Rik	RIKEN cDNA 9230106B05 gene	BE691816	-2.14355
D030022P07Rik	RIKEN cDNA D030022P07 gene	BM240198	-2.14355
Rbed1	RNA binding motif and ELMO domain 1	BB557382	-2.14355
Slc23a2	Solute carrier family 23 (nucleobase transporters), member 2	AW546130	-2.14355
Tm2d2	TM2 domain containing 2	AV337733	-2.14355
Tial1	Tial1 cytotoxic granule-associated RNA binding protein-like 1	AK020218	-2.14355
---	Transcribed locus	BQ101405	-2.14355
U2af1l4	U2 small nuclear RNA auxiliary factor 1-like 4	BF018149	-2.14355
Whsc2	Wolf-Hirschhorn syndrome candidate 2 (human)	BG075255	-2.14355
Xkr8	X Kell blood group precursor related family member 8 homolog	AW492302	-2.14355
Yif1a	Yip1 interacting factor homolog A (S. cerevisiae)	BC011117	-2.14355
Alg8	asparagine-linked glycosylation 8 homolog (yeast, alpha-1,3-glucosyltransferase)	BM249614	-2.14355
Bin1	bridging integrator 1	U60884	-2.14355
BC029722	cDNA sequence BC029722	AK009222	-2.14355
BC038925	cDNA sequence BC038925	AI314927	-2.14355
Casp7	caspase 7	U67321	-2.14355
Ccng2	cyclin G2	U95826	-2.14355
Exoc4	exocyst complex component 4	AK010695	-2.14355
Exosc7	exosome component 7	NM_025568	-2.14355
Hic2	hypermethylated in cancer 2	BE648070	-2.14355
LOC546100	hypothetical LOC546100	BB529891	-2.14355
Ints3	integrator complex subunit 3	BC003209	-2.14355
Ifi35	interferon-induced protein 35	BC008158	-2.14355
Klhl24	kelch-like 24 (Drosophila)	BM124262	-2.14355
Ly96	lymphocyte antigen 96	NM_016923	-2.14355
Maged2	melanoma antigen, family D, 2	AF319976	-2.14355
Map2k7	mitogen activated protein kinase kinase 7	AW541674	-2.14355
Mmd /// LOC676546	monocyte to macrophage differentiation-associated /// similar to monocyte to macrophage differentiation-associated	AA472735	-2.14355
Ndel1	nuclear distribution gene E-like homolog 1 (A. nidulans)	BC021434	-2.14355
Nfkbia	nuclear factor of kappa light chain gene enhancer in B-cells inhibitor, alpha	AI462015	-2.14355
Nupr1	nuclear protein 1	NM_019738	-2.14355
Oraov1	oral cancer overexpressed 1	BC013564	-2.14355
Ppt1	palmitoyl-protein thioesterase 1	AF326558	-2.14355
Phospho2	phosphatase, orphan 2	BC025612	-2.14355
Phc3	polyhomeotic-like 3 (Drosophila)	BM241699	-2.14355
Ppgb	protective protein for beta-galactosidase	NM_008906	-2.14355
Renbp	renin binding protein	NM_023132	-2.14355
Rps3	ribosomal protein S3	BG069767	-2.14355
Slc6a6	solute carrier family 6 (neurotransmitter transporter, taurine), member 6	NM_009320	-2.14355
Tln1	talin 1	BI648366	-2.14355
Tnfsf11	tumor necrosis factor (ligand) superfamily, member 11	AB032771	-2.14355
Wig1	wild-type p53-induced gene 1	NM_009517	-2.14355
---	---	AI661697	-2
---	---	BB668084	-2
---	---	BB809870	-2
---	---	BB461203	-2
---	---	AV231970	-2
---	---	BM942252	-2
Arf2	ADP-ribosylation factor 2	NM_007477	-2
Anubl1	AN1, ubiquitin-like, homolog (Xenopus laevis)	AK012639	-2
Abca2	ATP-binding cassette, sub-family A (ABC1), member 2	NM_007379	-2
Abcc5	ATP-binding cassette, sub-family C (CFTR/MRP), member 5	AV150520	-2
Atp6v0e2	ATPase, H+ transporting, lysosomal V0 subunit E2	NM_133764	-2
Bcl11a	B-cell CLL/lymphoma 11A (zinc finger protein)	NM_016707	-2
Cds2	CDP-diacylglycerol synthase (phosphatidate cytidylyltransferase) 2	BB027654	-2
Cxxc1	CXXC finger 1 (PHD domain)	BB447351	-2
D2Bwg1335e	DNA segment, Chr 2, Brigham & Women's Genetics 1335 expressed	AK004089	-2
E4f1	E4F transcription factor 1	NM_007893	-2
Jmjd3	Jumonji domain containing 3	BG228765	-2
Ndufa7	NADH dehydrogenase (ubiquinone) 1 alpha subcomplex, 7 (B14.5a)	C88880	-2
Ndufa7	NADH dehydrogenase (ubiquinone) 1 alpha subcomplex, 7 (B14.5a)	C88880	-2
Nop17	NOP17	AV141866	-2
Pea15	Phosphoprotein enriched in astrocytes 15	AI606844	-2
Rab18	RAB18, member RAS oncogene family	AW542340	-2
0610012D17Rik	RIKEN cDNA 0610012D17 gene	AK007178	-2
0710007G10Rik /// 3010001K23Rik	RIKEN cDNA 0710007G10 gene /// RIKEN cDNA 3010001K23 gene	AW123256	-2
1110005A03Rik	RIKEN cDNA 1110005A03 gene	BC026936	-2
1110005A03Rik	RIKEN cDNA 1110005A03 gene	AK016897	-2
1110007F12Rik	RIKEN cDNA 1110007F12 gene	BC020080	-2
1500011H22Rik	RIKEN cDNA 1500011H22 gene	BC019498	-2
1810014B01Rik	RIKEN cDNA 1810014B01 gene	AW985991	-2
1810017G16Rik	RIKEN cDNA 1810017G16 gene	NM_021502	-2
2310005E10Rik	RIKEN cDNA 2310005E10 gene	AK019906	-2
2610002F03Rik	RIKEN cDNA 2610002F03 gene	AV011566	-2
4631424J17Rik	RIKEN cDNA 4631424J17 gene	AV313375	-2
4930428B01Rik	RIKEN cDNA 4930428B01 gene	BB167877	-2
4931406C07Rik	RIKEN cDNA 4931406C07 gene	AI461712	-2
4931406C07Rik	RIKEN cDNA 4931406C07 gene	AK016432	-2
4933433P14Rik	RIKEN cDNA 4933433P14 gene	AK017049	-2
4933439C10Rik	RIKEN cDNA 4933439C10 gene	AV205521	-2
4933439C10Rik	RIKEN cDNA 4933439C10 gene	AK017115	-2
4933439C10Rik	RIKEN cDNA 4933439C10 gene	AV205521	-2
9130213B05Rik	RIKEN cDNA 9130213B05 gene	BC006604	-2
9430057O19Rik	RIKEN cDNA 9430057O19 gene	AV277339	-2
C730048E16Rik	RIKEN cDNA C730048E16 gene	BF460764	-2
E130303B06Rik	RIKEN cDNA E130303B06 gene	AA116393	-2
Rufy1	RUN and FYVE domain containing 1	AV156392	-2
Arhgap24	Rho GTPase activating protein 24	BC025502	-2
Snapap	SNAP-associated protein	BB667523	-2
Surb7	SRB7 (suppressor of RNA polymerase B) homolog (S. cerevisiae)	BC012286	-2
Smcr7	Smith-Magenis syndrome chromosome region, candidate 7 homolog (human)	AV299469	-2
St7l	Suppression of tumorigenicity 7-like	AV284384	-2
Tm2d2	TM2 domain containing 2	BB718785	-2
Tax1bp3 /// Rpl13	Tax1 (human T-cell leukemia virus type I) binding protein 3 /// ribosomal protein L13	AV139821	-2
---	Transcribed locus	BM933750	-2
Ubxd5	UBX domain containing 5	BC019461	-2
Ankrd26	ankyrin repeat domain 26	BQ175953	-2
Alg12	asparagine-linked glycosylation 12 homolog (yeast, alpha-1,6-mannosyltransferase)	BC021379	-2
Birc4	baculoviral IAP repeat-containing 4	BF134200	-2
BC025076	cDNA sequence BC025076	BC025076	-2
BC027057	cDNA sequence BC027057	BE133443	-2
Cnn3	calponin 3, acidic	BB490338	-2
Clock	circadian locomoter output cycles kaput	BB203106	-2
Ccs	copper chaperone for superoxide dismutase	AF173379	-2
Dab2ip	disabled homolog 2 (Drosophila) interacting protein	BM231046	-2
Dync1li1	dynein cytoplasmic 1 light intermediate chain 1	BC023347	-2
Dmpk	dystrophia myotonica-protein kinase	AW108486	-2
BB166591	expressed sequence BB166591	BB136975	-2
Gphn	gephyrin	AK017831	-2
Gpm6b	glycoprotein m6b	AF254879	-2
Gna15	guanine nucleotide binding protein, alpha 15	NM_010304	-2
Hbp1	high mobility group box transcription factor 1	AK006835	-2
Impact	imprinted and ancient	NM_008378	-2
Igf1	insulin-like growth factor 1	AF440694	-2
Ints3	integrator complex subunit 3	BC003209	-2
Ifi35	interferon-induced protein 35	AW986054	-2
Klhl24	kelch-like 24 (Drosophila)	BC021407	-2
Mpdu1	mannose-P-dolichol utilization defect 1	NM_011900	-2
Mrpl49	mitochondrial ribosomal protein L49	BM951442	-2
Mynn	myoneurin	BF682874	-2
Nicn1	nicolin 1	AV031928	-2
Nfkbia	nuclear factor of kappa light chain gene enhancer in B-cells inhibitor, alpha	BB096843	-2
Nupr1	nuclear protein 1	NM_019738	-2
Nup88	nucleoporin 88	AK002643	-2
Nupl2	nucleoporin like 2	BB396657	-2
Ppt1	palmitoyl-protein thioesterase 1	C78542	-2
Pnkd	paroxysmal nonkinesiogenic dyskinesia	BC008274	-2
Pex5	peroxisome biogenesis factor 5	AJ416473	-2
Ppap2b	phosphatidic acid phosphatase type 2B	NM_080555	-2
Phc1	polyhomeotic-like 1 (Drosophila)	BE650359	-2
Psenen	presenilin enhancer 2 homolog (C. elegans)	NM_025498	-2
Psrc1	proline/serine-rich coiled-coil 1	BC008994	-2
Pias4	protein inhibitor of activated STAT 4	BI412631	-2
P2ry13	purinergic receptor P2Y, G-protein coupled 13	AK008013	-2
Pgpep1	pyroglutamyl-peptidase I	AI642171	-2
Runx1	runt related transcription factor 1	NM_009821	-2
Srr	serine racemase	BQ173986	-2
Slc10a3	solute carrier family 10 (sodium/bile acid cotransporter family), member 3	BC027440	-2
Tef	thyrotroph embryonic factor	BC017689	-2
Tgfbr2	transforming growth factor, beta receptor II	BG793483	-2
Tram2	translocating chain-associating membrane protein 2	BB091955	-2
Tmem101	transmembrane protein 101	BC011109	-2
Tmem106a	transmembrane protein 106A	BC022145	-2
Tmem4	transmembrane protein 4	NM_019953	-2
Tnfsf11	tumor necrosis factor (ligand) superfamily, member 11	NM_011613	-2
Tusc4	tumor suppressor candidate 4	NM_018879	-2
Unc84a	unc-84 homolog A (C. elegans)	BG071740	-2
Zfp313	zinc finger protein 313	BB251247	-2
Zfp324	zinc finger protein 324	BB277175	-2
Zfp68	zinc finger protein 68	NM_013844	-2
Zfand1	zinc finger, AN1-type domain 1	NM_025512	-2
Zhx1	zinc fingers and homeoboxes protein 1	NM_009572	-2
